# Supplementary material for: Serine/threonine protein kinase phosphorylation of DosR alters target gene transcription mechanics and regulates Mycobacterium tuberculosis response to nitric oxide stress
Source: PLoS Genet. 2026 Feb 12;22(2):e1012043. doi: 10.1371/journal.pgen.1012043 (PMC12919924; doi:10.1371/journal.pgen.1012043)
Supplement: S1 Data — Excel file with numerical data underlying graphed average data presented. (XLSX) [file pgen.1012043.s009.xlsx]

## Sheet: Fig 2
Fig 2. Changes in DosR phosphorylation status alter the binding affinity to the promoter of its target gene hspX.
Fig 2G	1.57 µM/0.2 µM protein non-shifted band ratio
Protein/treatment	Rep 1	Rep 2	Rep 3	Rep 4	Rep 5	Mean	SEM
DosR	0.171123	0.210843	0.251323	0.229287	0.226566	0.217829	0.0133411
DosR + AcP	0.0228916	0.0745556	0.106723	0.0767826	0.0779339	0.0717773	0.0135677
PknH-DosR	0.552301	0.566038	0.638593			0.585644	0.0267697
PknD-DosR	0.913249	0.907745	0.694892	0.964286		0.870043	0.0597548
PknH-DosR + AcP	0.0233129	0.0389474	0.0659674	0.0643312		0.0481397	0.0103314
PknD-DosR + AcP	0.055286	0.051663	0.0904854			0.0658115	0.0123812

## Sheet: Fig 4
Fig 4. STPK phosphorylation of purified DosR decreases the level and alters concentration-dependence of steady-state transcription rates of its target genes.
Fig 4A	Rate (AU/s)
	DosR
[Protein] (µM)	Rep 1	Rep 2	Rep 3	Rep 4	Rep 5	Rep 6	Rep 7	Rep 8	Mean	SEM
0	2.17	2.95	2.6	1.6	2.24	1.43	2.58	2.91	2.31	0.199535
0.25	1.62	3.1	2.48						2.4	0.429108
0.5	2.84	3.49	2.09	3.7	3.35				3.094	0.288281
1	6.61	2.63	3.42	3.42					4.02	0.883186
1.5	3.2	4.11	4.09						3.8	0.300056
2	6.13	8.03	5.21	9.37	3.43	6	4.11		6.04	0.79109
3	8.38	3.49	5	5.6					5.6175	1.02222
4	8.67	4.25	4.91	4	6.66				5.698	0.87633
5	3.79	6.04	5.92	4.24					4.9975	0.575158
	PknH-DosR
[Protein] (µM)	Rep 1	Rep 2	Rep 3	Rep 4	Rep 5	Rep 6	Rep 7	Rep 8	Mean	SEM
0	3.46	3.02	2.42	1.91	1.7	2.34	1.27		2.30286	0.286728
0.25	1.65	1.94	2.2	1.29					1.77	0.195491
0.5	3	1.97	2.07	2.53	1.18	2.79	1.61		2.16429	0.246227
1	3.06	2.14	2.36	2.28	1.23	1.63			2.11667	0.282796
1.5	2.27	2.25	2.63	2.5	1.91				2.312	0.123223
2	2.67	3.55	4.8	4.72	2.06	2.87	2.66	1.38	3.08875	0.426516
3	3.7	2.6	3.34	1.5	1.85				2.598	0.420124
4	5.88	3.69	2.54	6	2.4				4.102	0.783265
5	2.04	3.67	2.65	4.79	3.3	3.57			3.33667	0.384358
	PknD-DosR
[Protein] (µM)	Rep 1	Rep 2	Rep 3	Rep 4	Rep 5	Rep 6	Rep 7	Mean	SEM
0	1.31	0.95	1.29	1.79	2.42	1.84	2.59	1.74143	0.229331
0.25	1.77	1.67	2.77	2.79				2.25	0.306703
0.5	1.79	1.28	2.1	4.48	3.38	3.94		2.82833	0.525169
1	2.28		1.26	2.4	3.79	3.67	3.19	2.765	0.365816
1.5	1.62	1.96	1.68	2.84	4.04	4.17	3.95	2.89429	0.43722
2	2.07	1.91	1.46	2.38	3.53	4.2	4.32	2.83857	0.438881
3	2.89	2.25	1.83	3.03	4.77	3.9	4.43	3.3	0.416968
4	4.44	2.98	2.42	3.85	5.83	4	5.46	4.14	0.465377
5	5.26	3.1	3.14	5.87	5.34	5.25		4.66	0.495937
Fig 4B	Rate (AU/s)
	DosR (same as Fig 4A data set)
[Protein] (µM)	Rep 1	Rep 2	Rep 3	Rep 4	Rep 5	Rep 6	Rep 7	Rep 8	Mean	SEM
0	2.17	2.95	2.6	1.6	2.24	1.43	2.58	2.91	2.31	0.199535
0.25	1.62	3.1	2.48						2.4	0.429108
0.5	2.84	3.49	2.09	3.7	3.35				3.094	0.288281
1	6.61	2.63	3.42	3.42					4.02	0.883186
1.5	3.2	4.11	4.09						3.8	0.300056
2	6.13	8.03	5.21	9.37	3.43	6	4.11		6.04	0.79109
3	8.38	3.49	5	5.6					5.6175	1.02222
4	8.67	4.25	4.91	4	6.66				5.698	0.87633
5	3.79	6.04	5.92	4.24					4.9975	0.575158
	PknH-DosR (same as Fig 4A data set)
[Protein] (µM)	Rep 1	Rep 2	Rep 3	Rep 4	Rep 5	Rep 6	Rep 7	Rep 8	Mean	SEM
0	3.46	3.02	2.42	1.91	1.7	2.34	1.27		2.30286	0.286728
0.25	1.65	1.94	2.2	1.29					1.77	0.195491
0.5	3	1.97	2.07	2.53	1.18	2.79	1.61		2.16429	0.246227
1	3.06	2.14	2.36	2.28	1.23	1.63			2.11667	0.282796
1.5	2.27	2.25	2.63	2.5	1.91				2.312	0.123223
2	2.67	3.55	4.8	4.72	2.06	2.87	2.66	1.38	3.08875	0.426516
3	3.7	2.6	3.34	1.5	1.85				2.598	0.420124
4	5.88	3.69	2.54	6	2.4				4.102	0.783265
5	2.04	3.67	2.65	4.79	3.3	3.57			3.33667	0.384358
	DosR + AcP
[Protein] (µM)	Rep 1	Rep 2	Rep 3	Rep 4	Rep 5	Rep 6	Rep 7	Rep 8	Mean	SEM
0	2.04	2.42	1.01	1.78	1.7	1.54	2.78		1.89571	0.220409
0.25	17.67	18.46	24.11	17.97	16.88				19.018	1.29858
0.5	23.15	25.34	25.5	24.8	13.78	30.8	18.93	18.05	22.5438	1.89095
1	22.97	23.76	28.32	18.16	16.41				21.924	2.12068
1.5	21.56	21.97	18.09	16.65	15.96				18.846	1.24194
2	16.12	16.23	18.76	17.7	15.37	11.79	14.7		15.81	0.847028
3	13.67	14.31	8.67	11.91					12.14	1.26305
4	7.07	8.04	4.04	4.66	2.59	2.32	8.96		5.38286	1.00249
5	7.94	4.68	4.86	5.21	6.33				5.804	0.606074
	PknH-DosR + AcP
[Protein]/µM	Rep 1	Rep 2	Rep 3	Rep 4	Mean	SEM
0	2.04	2.03	1.1	1.33	1.625	0.241333
0.25	18.9	13.41	25.89		19.4	3.61133
0.5	22.8	16.04	25.8		21.5467	2.88632
1	25.22	13.23	17.19	23.39	19.7575	2.7724
1.5	18.36	12.4	14.78		15.18	1.73209
2	14.76	8.37	8.19	12.17	10.8725	1.58783
3	1.75	5.02	7.5		4.75667	1.6651
4	2.33	4.65	4.07		3.68333	0.697073
5	2.16	1.85	1.63		1.88	0.153731
Fig 4C	Rate (AU/s)
	DosR (same as Fig 4A data set)
[Protein] (µM)	Rep 1	Rep 2	Rep 3	Rep 4	Rep 5	Rep 6	Rep 7	Rep 8	Mean	SEM
0	2.17	2.95	2.6	1.6	2.24	1.43	2.58	2.91	2.31	0.199535
0.25	1.62	3.1	2.48						2.4	0.429108
0.5	2.84	3.49	2.09	3.7	3.35				3.094	0.288281
1	6.61	2.63	3.42	3.42					4.02	0.883186
1.5	3.2	4.11	4.09						3.8	0.300056
2	6.13	8.03	5.21	9.37	3.43	6	4.11		6.04	0.79109
3	8.38	3.49	5	5.6					5.6175	1.02222
4	8.67	4.25	4.91	4	6.66				5.698	0.87633
5	3.79	6.04	5.92	4.24					4.9975	0.575158
	PknD-DosR (same as Fig 4A data set)
[Protein] (µM)	Rep 1	Rep 2	Rep 3	Rep 4	Rep 5	Rep 6	Rep 7	Mean	SEM
0	1.31	0.95	1.29	1.79	2.42	1.84	2.59	1.74143	0.229331
0.25	1.77	1.67	2.77	2.79				2.25	0.306703
0.5	1.79	1.28	2.1	4.48	3.38	3.94		2.82833	0.525169
1	2.28		1.26	2.4	3.79	3.67	3.19	2.765	0.365816
1.5	1.62	1.96	1.68	2.84	4.04	4.17	3.95	2.89429	0.43722
2	2.07	1.91	1.46	2.38	3.53	4.2	4.32	2.83857	0.438881
3	2.89	2.25	1.83	3.03	4.77	3.9	4.43	3.3	0.416968
4	4.44	2.98	2.42	3.85	5.83	4	5.46	4.14	0.465377
5	5.26	3.1	3.14	5.87	5.34	5.25		4.66	0.495937
	DosR + AcP (same as Fig 4B data set)
[Protein] (µM)	Rep 1	Rep 2	Rep 3	Rep 4	Rep 5	Rep 6	Rep 7	Rep 8	Mean	SEM
0	2.04	2.42	1.01	1.78	1.7	1.54	2.78		1.89571	0.220409
0.25	17.67	18.46	24.11	17.97	16.88				19.018	1.29858
0.5	23.15	25.34	25.5	24.8	13.78	30.8	18.93	18.05	22.5438	1.89095
1	22.97	23.76	28.32	18.16	16.41				21.924	2.12068
1.5	21.56	21.97	18.09	16.65	15.96				18.846	1.24194
2	16.12	16.23	18.76	17.7	15.37	11.79	14.7		15.81	0.847028
3	13.67	14.31	8.67	11.91					12.14	1.26305
4	7.07	8.04	4.04	4.66	2.59	2.32	8.96		5.38286	1.00249
5	7.94	4.68	4.86	5.21	6.33				5.804	0.606074
	PknD-DosR + AcP
[Protein] (µM)	Rep 1	Rep 2	Rep 3	Rep 4	Rep 5	Rep 6	Mean	SEM
0	1.23	0.82	1.45	1.55	0.43	0.4	0.98	0.205977
0.25	21.94	19.83	24.8	29.94	17.08	17.74	21.8883	1.98221
0.5	20.95	22.83	24.47	28.84	16.7	17.85	21.94	1.82546
1	18.76	19.21	26.94	20.87	15.55	15.81	19.5233	1.7037
1.5	15.04	10.98	13.36	12.19	15.78	15.56	13.8183	0.801908
2	12.6	7.31	13.56	4.21	14.47	14.4	11.0917	1.75484
3	7.68	4.06	2.62	4.73	11.38		6.094	1.55762
4	2.97	1.64	1.82	3.56	7.89		3.576	1.136
5	2.87	0.51	0.3	1.56	7.93		2.634	1.40028
Fig 4D	Rate (AU/s)
	DosR (fdxA) (same as Fig 4A data set)
[Protein] (µM)	Rep 1	Rep 2	Rep 3	Rep 4	Rep 5	Rep 6	Rep 7	Rep 8	Mean	SEM
0	2.17	2.95	2.6	1.6	2.24	1.43	2.58	2.91	2.31	0.199535
0.25	1.62	3.1	2.48						2.4	0.429108
0.5	2.84	3.49	2.09	3.7	3.35				3.094	0.288281
1	6.61	2.63	3.42	3.42					4.02	0.883186
1.5	3.2	4.11	4.09						3.8	0.300056
2	6.13	8.03	5.21	9.37	3.43	6	4.11		6.04	0.79109
3	8.38	3.49	5	5.6					5.6175	1.02222
4	8.67	4.25	4.91	4	6.66				5.698	0.87633
5	3.79	6.04	5.92	4.24					4.9975	0.575158
	DosR + AcP (fdxA) (same as Fig 4B data set)
[Protein] (µM)	Rep 1	Rep 2	Rep 3	Rep 4	Rep 5	Rep 6	Rep 7	Rep 8	Mean	SEM
0	2.04	2.42	1.01	1.78	1.7	1.54	2.78		1.89571	0.220409
0.25	17.67	18.46	24.11	17.97	16.88				19.018	1.29858
0.5	23.15	25.34	25.5	24.8	13.78	30.8	18.93	18.05	22.5438	1.89095
1	22.97	23.76	28.32	18.16	16.41				21.924	2.12068
1.5	21.56	21.97	18.09	16.65	15.96				18.846	1.24194
2	16.12	16.23	18.76	17.7	15.37	11.79	14.7		15.81	0.847028
3	13.67	14.31	8.67	11.91					12.14	1.26305
4	7.07	8.04	4.04	4.66	2.59	2.32	8.96		5.38286	1.00249
5	7.94	4.68	4.86	5.21	6.33				5.804	0.606074
	DosR (AP3)
[Protein] (µM)	Rep 1	Rep 2	Rep 3	Mean	SEM
0	20.16	17.61	21.17	19.6467	1.05925
0.25	19.59	20.42	22.54	20.85	0.878313
0.5	19.88	19.78	23.77	21.1433	1.31365
1	19.81	20.4	22.5	20.9033	0.816299
1.5	19.99	21.17	24.37	21.8433	1.30845
2	19.91	20.56	24.34	21.6033	1.38114
3	20.06	21.36	24.29	21.9033	1.25095
4	17.74	16.43	22.77	18.98	1.93236
5	18.68	17.73	21.83	19.4133	1.23906
	DosR + AcP (AP3)
[Protein] (µM)	Rep 1	Rep 2	Rep 3	Mean	SEM
0	18.55	17.75	21.75	19.35	1.22202
0.25	19.01	19.09	23.15	20.4167	1.36686
0.5	18.02	18.94	22.08	19.68	1.22904
1	18	18.45	21.73	19.3933	1.17553
1.5	18.72	21.02	20.88	20.2067	0.744431
2	17.29	19.74	22.54	19.8567	1.51667
3	16.4	19.64	21.6	19.2133	1.51619
4	14.02	13.62	21.44	16.36	2.54262
5	13.52	14.99	20.17	16.2267	2.01682

## Sheet: Fig 5
Fig 5. The STPK PknH regulates the response of the hspX'::GFP reporter to NO.
Fig 5	Fold induction
	WT						∆pknH						pknH*
[DETA NONOate]/µM	Rep 1	Rep 2	Rep 3	Mean	SEM		Rep 1	Rep 2	Rep 3	Mean	SEM		Rep 1	Rep 2	Rep 3	Mean	SEM
15	1.07317	1.74419	1.02632	1.28122	0.231876		1.88844	1.01833	1.09091	1.33256	0.278728		1.03571	1.88	1.05714	1.32429	0.277926
30	8.73171	8.60465	7.86842	8.40159	0.269097		13.286	9.30754	11.1515	11.2484	1.1495		8.82143	12.28	7.48571	9.52905	1.4285
50	17.8781	14.6512	18.3421	16.9571	1.16073		25.497	24.0733	24.3636	24.6446	0.434323		14.7143	19.48	16.9714	17.0552	1.37638
75	26.1219	28.2326	25.5454	26.6333	0.816755		32.0892	30.5906	34.3636	32.3478	1.09682		32.6786	35.48	32.9737	33.7107	0.888718
100	40.6098	45.6977	45.7273	44.0116	1.70092		39.2495	42.5051	44.9837	42.2461	1.66038		47.5357	43.08	47.7143	46.11	1.51588

## Sheet: Fig 6
Fig 6. The STPK PknH regulates the DosR-dependent transcriptional response of Mtb to NO.
Fig 6A	Fold change (versus untreated)
	WT						∆pknH						pknH*
Gene	Rep 1	Rep 2	Rep 3	Mean	SEM		Rep 1	Rep 2	Rep 3	Mean	SEM		Rep 1	Rep 2	Rep 3	Mean	SEM
hspX	12.4538	17.2362	11.5054	13.7318	1.77346		63.5307	73.5924	77.5364	71.5531	4.16968		17.6945	18.1616	19.2232	18.3598	0.452292
fdxA	6.31745	5.75575	6.6676	6.24693	0.26558		47.523	55.1987	64.7255	55.8157	4.97549		4.54915	4.0349	3.39544	3.99317	0.333702
rv1738	3.42165	4.66722	4.87072	4.31987	0.452934		12.6021	15.2903	13.655	13.8491	0.782067		1.92474	2.13122	2.72165	2.2592	0.238783
Fig 6B	Fold change (versus untreated)
	WT						∆pknH						pknH*
Gene	Rep 1	Rep 2	Rep 3	Mean	SEM		Rep 1	Rep 2	Rep 3	Mean	SEM		Rep 1	Rep 2	Rep 3	Mean	SEM
hspX	1411.99	1468.32	1375.5	1418.6	26.998		1588.39	1655.07	1327.41	1523.63	99.977		1405.86	1366.35	1360.79	1377.67	14.1878
fdxA	982.534	1105.27	979.215	1022.34	41.4752		981.954	1033.69	1095.09	1036.91	32.6978		1043.11	960.319	922.796	975.408	35.5413
rv1738	292.727	311.817	330.976	311.84	11.0416		355.706	369.428	389.734	371.623	9.88396		271.983	257.601	315.621	281.735	17.4444
Fig 6C	Fold change (versus untreated)
	WT						∆pknH						pknH*
Gene	Rep 1	Rep 2	Rep 3	Mean	SEM		Rep 1	Rep 2	Rep 3	Mean	SEM		Rep 1	Rep 2	Rep 3	Mean	SEM
hspX	1888.22	1971.34	2000.5	1953.35	33.6384		1775.97	1897.08	1939.4	1870.82	48.971		1715.9	1939.4	1936.37	1863.89	73.9999
fdxA	1169.01	1233.24	1307.37	1236.54	39.9776		1148.12	1063.26	1372.8	1194.73	92.3463		1007.93	1094.46	1159.59	1087.33	43.9246
rv1738	680.339	769.129	750.777	733.415	27.0616		643.173	685.723	772.822	700.573	38.1558		692.755	717.321	702.518	704.198	7.14116
Fig 6D	Fold change (versus untreated)
	WT						∆pknH						pknH*
Gene	Rep 1	Rep 2	Rep 3	Mean	SEM		Rep 1	Rep 2	Rep 3	Mean	SEM		Rep 1	Rep 2	Rep 3	Mean	SEM
lpqS	2.94775	3.28918	3.73796	3.32496	0.228815		3.10882	3.76193	3.92234	3.5977	0.248785		4.20364	3.04183	3.8481	3.69785	0.343695
mbtI	9.19169	10.2366	10.1484	9.85892	0.334584		8.76873	9.13478	10.9883	9.63061	0.687025		10.6611	11.2227	10.5187	10.8008	0.214911
rv3402c	8.06538	7.60548	7.99618	7.88901	0.143166		7.78475	7.45645	8.1592	7.80013	0.203011		7.95178	7.61975	8.88584	8.15246	0.379012
Fig 6E	Fold change (versus untreated)
	WT						∆pknH						pknH*
Gene	Rep 1	Rep 2	Rep 3	Mean	SEM		Rep 1	Rep 2	Rep 3	Mean	SEM		Rep 1	Rep 2	Rep 3	Mean	SEM
lpqS	5.06137	4.42909	5.04518	4.84521	0.208112		5.01658	5.72301	4.45828	5.06596	0.365932		6.13725	6.38953	4.23304	5.58661	0.680692
mbtI	21.596	22.225	23.7887	22.5366	0.651858		23.2717	23.3285	21.7871	22.7958	0.504606		20.7336	22.0073	22.0476	21.5962	0.431452
rv3402c	15.5258	16.0399	17.6136	16.3931	0.628008		15.377	18.9667	17.5961	17.3133	1.04587		16.9127	16.0212	15.3249	16.0863	0.459516
Fig 6F	Fold change (versus untreated)
	WT						∆pknH						pknH*
Gene	Rep 1	Rep 2	Rep 3	Mean	SEM		Rep 1	Rep 2	Rep 3	Mean	SEM		Rep 1	Rep 2	Rep 3	Mean	SEM
lpqS	11.177	11.9216	9.46344	10.854	0.727748		10.5893	11.6872	12.9725	11.7496	0.688689		9.60453	11.1438	12.1153	10.9546	0.730963
mbtI	53.0443	58.5546	53.06	54.8863	1.83415		55.4048	56.6294	59.5779	57.2041	1.23846		55.3949	52.8643	55.0468	54.4353	0.791927
rv3402c	20.5013	20.7686	20.7104	20.6601	0.081153		21.721	20.8944	24.6706	22.4286	1.14608		24.4693	24.0464	22.7939	23.7698	0.503012

## Sheet: S8 Fig
S8 Fig. Mutation of DosR T198/T205 sites render the protein non-functional.
S8B Fig	Rate (AU/s)
	DosR (same as Fig 4A data set)
[Protein]/µM	Rep 1	Rep 2	Rep 3	Rep 4	Rep 5	Rep 6	Rep 7	Rep 8	Mean	SEM
0	2.17	2.95	2.6	1.6	2.24	1.43	2.58	2.91	2.31	0.199535
0.25	1.62	3.1	2.48						2.4	0.429108
0.5	2.84	3.49	2.09	3.7	3.35				3.094	0.288281
1	6.61	2.63	3.42	3.42					4.02	0.883186
1.5	3.2	4.11	4.09						3.8	0.300056
2	6.13	8.03	5.21	9.37	3.43	6	4.11		6.04	0.79109
3	8.38	3.49	5	5.6					5.6175	1.02222
4	8.67	4.25	4.91	4	6.66				5.698	0.87633
5	3.79	6.04	5.92	4.24					4.9975	0.575158
	PknH-DosR (same as Fig 4A data set)
[Protein]/µM	Rep 1	Rep 2	Rep 3	Rep 4	Rep 5	Rep 6	Rep 7	Rep 8	Mean	SEM
0	3.46	3.02	2.42	1.91	1.7	2.34	1.27		2.30286	0.286728
0.25	1.65	1.94	2.2	1.29					1.77	0.195491
0.5	3	1.97	2.07	2.53	1.18	2.79	1.61		2.16429	0.246227
1	3.06	2.14	2.36	2.28	1.23	1.63			2.11667	0.282796
1.5	2.27	2.25	2.63	2.5	1.91				2.312	0.123223
2	2.67	3.55	4.8	4.72	2.06	2.87	2.66	1.38	3.08875	0.426516
3	3.7	2.6	3.34	1.5	1.85				2.598	0.420124
4	5.88	3.69	2.54	6	2.4				4.102	0.783265
5	2.04	3.67	2.65	4.79	3.3	3.57			3.33667	0.384358
	DosR-T198A/T205A
[Protein]/µM	Rep 1	Rep 2	Rep 3	Mean	SEM
0	1.6	1.16	1.2	1.32	0.140475
0.5	1.29	1.33		1.31	0.02
1	1	1.29		1.145	0.145
1.5	1.11	1.62		1.365	0.255
2	1.76	1.54		1.65	0.11
3	1.85	1.94		1.895	0.045
4	2.47	2.01		2.24	0.23
5	2.03	2.18	2.25	2.15333	0.0648931
